# Supplementary material for: Floral traits underlying mating system differentiation in the wind-pollinated sister species Oryza rufipogon and Oryza nivara
Source: AoB Plants. 2024 Dec 31;17(1):plae073. doi: 10.1093/aobpla/plae073 (PMC11752648; doi:10.1093/aobpla/plae073)
Supplement: plae073_suppl_Supplementary_Table_S1 [file plae073_suppl_supplementary_table_s1.xlsx]

## Sheet: AntherLength
Species	Accession	AntherLen(mm)			Anther length									Dunn (1964) Kruskal-Wallis multiple comparison p-values adjusted with the Holm method.
O_nivara	105771	2.15
O_nivara	105771	2.05			ANOVA (accession as factor)									Comparison	Z	P.unadj	P.adj
O_nivara	105771	1.925				df	SumSq	MeanSq	Fvalue	Pr (>F)				104735N-105422R	-6.97004	3.17e-12	4.12e-11
O_nivara	105771	2.125			Variety	5	151.53	30.307	398.7	<2 e -16	***			104735N-105771N	-0.90832	0.364	0.727
O_nivara	105771	1.75			Residuals	195	14.82	0.076						105422R-105771N	6.76642	1.32e-11	1.58e-10
O_nivara	105771	1.625												104735N-80569R	-6.01082	1.85e-09	2.03e-08
O_nivara	105771	1.75			ANOVA (species as factor)									105422R-80569R	-1.50881	0.131	0.525
O_nivara	105771	1.95				Df	SumSq	MeanSq	F_value	Pr(>F)				105771N-80569R	-5.70533	1.16e-08	1.16e-07
O_nivara	105771	1.575			Species	1	117.13	117.13	473.5	<2e-16	***			104735N-IRGC_80470	-1.99046	0.0465	0.233
O_nivara	105771	1.65			Residuals	199	49.23	0.25						105422R-IRGC_80470	3.03403	0.00241	0.0169
O_nivara	105771	1.575												105771N-IRGC_80470	-1.48583	0.137	0.412
O_nivara	105771	1.65			Levene test for variety (Homogeneity of Variance)									80569R-IRGC_80470	3.61069	0.000305	0.00244
O_nivara	105771	1.75			F value = 5.4092, p value = 0.0001106									104735N-IRGC_80506	-9.22627	2.8e-20	4.2e-19
O_nivara	105771	2.1			No similar variances (be careful, no pooled t test)									105422R-IRGC_80506	-2.63525	0.00841	0.0504
O_nivara	105771	2.075												105771N-IRGC_80506	-9.17209	4.64e-20	6.49e-19
O_nivara	105771	1.75			Shapiro-Wilk normality test for variety									80569R-IRGC_80506	-0.33845	0.735	0.735
O_nivara	105771	1.875			W = 0.98407, p-value = 0.02265									IRGC_80470-IRGC_80506	-4.94812	7.49e-07	6.74e-06
O_nivara	105771	1.8			No normal, it is better to select another test (no parametric, Kruskal Wallis)
O_nivara	105771	2.075
O_nivara	105771	2.1			By accession
O_nivara	105771	2			Kruskal-Wallis rank sum test
O_nivara	105771	1.85			Kruskal-Wallis chi-squared = 151.08, df = 5, p-value < 2.2e-16
O_nivara	105771	2
O_nivara	105771	1.825
O_nivara	105771	1.8
O_nivara	105771	1.95
O_nivara	105771	1.8
O_nivara	105771	1.875
O_nivara	105771	2
O_nivara	105771	2
O_nivara	105771	1.975
O_nivara	105771	2.125
O_nivara	105771	2.175
O_nivara	105771	2.275
O_nivara	105771	2.25
O_nivara	105771	2.275
O_nivara	105771	2.025
O_nivara	105771	2.275
O_nivara	105771	2.325
O_nivara	105771	2.35
O_nivara	105771	2
O_nivara	105771	1.975
O_nivara	105771	2
O_nivara	105771	1.75
O_nivara	105771	2.325
O_nivara	105771	1.925
O_nivara	105771	2.05
O_nivara	105771	2.175
O_nivara	105771	2.425
O_nivara	105771	1.95
O_nivara	105771	1.975
O_nivara	105771	1.875
O_nivara	105771	2.025
O_nivara	105771	2.025
O_nivara	105771	2
O_nivara	105771	2.15
O_nivara	105771	2.275
O_nivara	105771	2.375
O_nivara	105771	2.4
O_nivara	105771	2.4
O_nivara	105771	2.4
O_nivara	105771	2.275
O_nivara	105771	2.125
O_nivara	105771	2.2
O_nivara	105771	2
O_nivara	105771	2.3
O_nivara	105771	2.275
O_nivara	105771	2.275
O_nivara	105771	2.4
O_nivara	104735	2.05
O_nivara	104735	2
O_nivara	104735	2.2
O_nivara	104735	2.075
O_nivara	104735	1.975
O_nivara	104735	2.625
O_nivara	104735	2.5
O_nivara	104735	2.05
O_nivara	104735	2.425
O_nivara	104735	2.575
O_nivara	104735	2.05
O_nivara	104735	1.95
O_nivara	104735	1.875
O_nivara	104735	2.05
O_nivara	104735	1.75
O_nivara	104735	1.925
O_nivara	104735	1.925
O_nivara	104735	1.925
O_nivara	104735	1.9
O_nivara	104735	1.825
O_nivara	104735	1.85
O_nivara	104735	1.95
O_nivara	104735	1.875
O_nivara	104735	1.825
O_nivara	104735	1.9
O_nivara	104735	1.925
O_nivara	104735	1.875
O_nivara	104735	1.925
O_nivara	104735	1.6
O_nivara	104735	1.725
O_nivara	104735	1.875
O_nivara	104735	1.9
O_nivara	104735	1.925
O_nivara	104735	1.875
O_nivara	104735	1.85
O_nivara	104735	1.775
O_nivara	104735	1.725
O_nivara	104735	2.15
O_nivara	104735	1.9
O_nivara	104735	1.975
O_nivara	104735	2.3
O_nivara	104735	2.25
O_nivara	104735	2.275
O_nivara	104735	2.3
O_nivara	80470	2.35
O_nivara	80470	2.23
O_nivara	80470	2.4
O_nivara	80470	2.3
O_nivara	80470	2.4
O_nivara	80470	2.1
O_nivara	80470	2.25
O_nivara	80470	2.1
O_nivara	80470	2.2
O_nivara	80470	2.3
O_nivara	80470	1.63
O_nivara	80470	2
O_nivara	80470	2
O_nivara	80470	2.5
O_rufipogon	105422	3.15
O_rufipogon	105422	3
O_rufipogon	105422	3.125
O_rufipogon	105422	2.975
O_rufipogon	105422	3.05
O_rufipogon	105422	2.875
O_rufipogon	105422	3.4
O_rufipogon	105422	3
O_rufipogon	105422	3.05
O_rufipogon	105422	3.325
O_rufipogon	105422	3.2
O_rufipogon	105422	3.125
O_rufipogon	105422	2.625
O_rufipogon	105422	2.95
O_rufipogon	105422	2.9
O_rufipogon	105422	2.7
O_rufipogon	105422	2.625
O_rufipogon	105422	2.875
O_rufipogon	105422	2.9
O_rufipogon	105422	2.95
O_rufipogon	105422	2.7
O_rufipogon	105422	2.675
O_rufipogon	105422	2.7
O_rufipogon	105422	3
O_rufipogon	105422	3.1
O_rufipogon	105422	2.95
O_rufipogon	105422	3.05
O_rufipogon	105422	2.9
O_rufipogon	105422	2.95
O_rufipogon	105422	2.7
O_rufipogon	105422	2.75
O_rufipogon	105422	2.8
O_rufipogon	105422	2.75
O_rufipogon	105422	3.15
O_rufipogon	105422	3.225
O_rufipogon	105422	2.9
O_rufipogon	80569	3.175
O_rufipogon	80569	4.175
O_rufipogon	80569	4.175
O_rufipogon	80569	4.1
O_rufipogon	80569	4.15
O_rufipogon	80569	4.2
O_rufipogon	80569	4.175
O_rufipogon	80569	3.275
O_rufipogon	80569	4.05
O_rufipogon	80569	3.875
O_rufipogon	80506	4.1
O_rufipogon	80506	4
O_rufipogon	80506	4.2
O_rufipogon	80506	4.3
O_rufipogon	80506	4.1
O_rufipogon	80506	4.3
O_rufipogon	80506	4
O_rufipogon	80506	4
O_rufipogon	80506	4.1
O_rufipogon	80506	4.2
O_rufipogon	80506	4
O_rufipogon	80506	5
O_rufipogon	80506	5
O_rufipogon	80506	4.7
O_rufipogon	80506	4.1
O_rufipogon	80506	5
O_rufipogon	80506	5
O_rufipogon	80506	5
O_rufipogon	80506	5
O_rufipogon	80506	5
O_rufipogon	80506	4.1
O_rufipogon	80506	5
O_rufipogon	80506	5.1
O_rufipogon	80506	4
O_rufipogon	80506	4.1
O_rufipogon	80506	4
O_rufipogon	80506	3.6
O_rufipogon	80506	4

## Sheet: BasalPore
Species	Accession	BasalPore_mm			Basal pore size (mm)									Dunn (1964) Kruskal-Wallis multiple comparison p-values adjusted with the Holm method.
O_nivara	105771	0.325
O_nivara	105771	0.3			ANOVA (accession as factor)									Comparison		Z	P.unadj	P.adj
O_nivara	105771	0.3				Df	SumSq	MeanSq	Fvalue	Pr(>F)				104735N	105422R	5.4667	4.58e-08	5.5e-07
O_nivara	105771	0.275			Variety	5	2.2528	0.4506	74.39	<2e-16	***			104735N	105771N	0.816445	0.414	1
O_nivara	105771	0.275			Residuals	130	0.7873	0.0061						105422R	105771N	-5.12431	2.99e-07	2.99e-06
O_nivara	105771	0.375												104735N	80569R	5.99128	2.08e-09	3.12e-08
O_nivara	105771	0.4			ANOVA (species as factor)									105422R	80569R	0.445116	0.656	1
O_nivara	105771	0.25				Df	SumSq	MeanSq	Fvalue	Pr(>F)				105771N	80569R	5.67523	1.39e-08	1.94e-07
O_nivara	105771	0.3			Species	1	2.0784	2.0784	289.6	<2e-16	***			104735N	IRGC_80470	0.748113	0.454	1
O_nivara	105771	0.3			Residuals	134	0.9617	0.0072						105422R	IRGC_80470	-5.08776	3.62e-07	3.26e-06
O_nivara	105771	0.25												105771N	IRGC_80470	-0.05294	0.958	0.958
O_nivara	105771	0.325			Levene's Test for Homogeneity of Variance									80569R	IRGC_80470	-5.6308	1.79e-08	2.33e-07
O_nivara	105771	0.3			F value: 5.3617, Pr(>F): 0.0001628									104735N	IRGC_80506	5.24459	1.57e-07	1.72e-06
O_nivara	105771	0.4			No similar variances (be careful, no pooled t test)									105422R	IRGC_80506	-1.14323	0.253	1
O_nivara	105771	0.3												105771N	IRGC_80506	4.87962	1.06e-06	8.5e-06
O_nivara	105771	0.275			Shapiro-Wilk normality test									80569R	IRGC_80506	-1.65317	0.0983	0.59
O_nivara	105771	0.375			W = 0.9636, p-value = 0.001081									IRGC_80470	IRGC_80506	4.8168	1.46e-06	1.02e-05
O_nivara	105771	0.4			No normal, it is better to select another test (no parametric, Kruskal Wallis)
O_nivara	105771	0.425
O_nivara	105771	0.3			Accession
O_nivara	105771	0.35			Kruskal-Wallis rank sum test
O_nivara	105771	0.35			Kruskal-Wallis chi-squared = 85.669, df = 5, p-value < 2.2e-16
O_nivara	105771	0.4
O_nivara	105771	0.375			Species
O_nivara	105771	0.425			Kruskal-Wallis rank sum test
O_nivara	105771	0.325			Kruskal-Wallis chi-squared = 81.779, df = 1, p-value < 2.2e-16
O_nivara	105771	0.3
O_nivara	105771	0.425
O_nivara	105771	0.35
O_nivara	105771	0.25
O_nivara	105771	0.3
O_nivara	105771	0.375
O_nivara	105771	0.325
O_nivara	105771	0.4
O_nivara	105771	0.325
O_nivara	105771	0.35
O_nivara	104735	0.575
O_nivara	104735	0.4
O_nivara	104735	0.475
O_nivara	104735	0.25
O_nivara	104735	0.3
O_nivara	104735	0.4
O_nivara	104735	0.325
O_nivara	104735	0.375
O_nivara	104735	0.4
O_nivara	104735	0.35
O_nivara	104735	0.3
O_nivara	104735	0.35
O_nivara	104735	0.35
O_nivara	104735	0.325
O_nivara	104735	0.3
O_nivara	104735	0.325
O_nivara	104735	0.45
O_nivara	104735	0.35
O_nivara	104735	0.25
O_nivara	104735	0.275
O_nivara	104735	0.375
O_nivara	104735	0.475
O_nivara	104735	0.3
O_nivara	104735	0.5
O_nivara	104735	0.375
O_nivara	80470	0.3
O_nivara	80470	0.2
O_nivara	80470	0.25
O_nivara	80470	0.48
O_nivara	80470	0.25
O_nivara	80470	0.38
O_nivara	80470	0.45
O_nivara	80470	0.38
O_nivara	80470	0.32
O_nivara	80470	0.5
O_nivara	80470	0.25
O_nivara	80470	0.5
O_nivara	80470	0.35
O_nivara	80470	0.28
O_nivara	80470	0.25
O_nivara	80470	0.3
O_nivara	80470	0.28
O_nivara	80470	0.28
O_nivara	80470	0.38
O_nivara	80470	0.3
O_nivara	80470	0.48
O_nivara	80470	0.525
O_nivara	80470	0.5
O_nivara	80470	0.35
O_nivara	80470	0.33
O_nivara	80470	0.3
O_nivara	80470	0.2
O_nivara	80470	0.25
O_nivara	80470	0.15
O_nivara	80470	0.37
O_nivara	80470	0.5
O_nivara	80470	0.5
O_rufipogon	105422	0.2
O_rufipogon	105422	0.175
O_rufipogon	105422	0.175
O_rufipogon	105422	0
O_rufipogon	105422	0
O_rufipogon	105422	0
O_rufipogon	105422	0
O_rufipogon	105422	0
O_rufipogon	105422	0
O_rufipogon	105422	0
O_rufipogon	105422	0
O_rufipogon	80569	0
O_rufipogon	80569	0
O_rufipogon	80569	0
O_rufipogon	80569	0
O_rufipogon	80569	0
O_rufipogon	80569	0
O_rufipogon	80569	0
O_rufipogon	80569	0
O_rufipogon	80569	0
O_rufipogon	80569	0
O_rufipogon	80569	0
O_rufipogon	80506	0.35
O_rufipogon	80506	0.25
O_rufipogon	80506	0.18
O_rufipogon	80506	0.12
O_rufipogon	80506	0.08
O_rufipogon	80506	0.1
O_rufipogon	80506	0.13
O_rufipogon	80506	0.04
O_rufipogon	80506	0.08
O_rufipogon	80506	0.1
O_rufipogon	80506	0.15
O_rufipogon	80506	0.1
O_rufipogon	80506	0.23
O_rufipogon	80506	0.2
O_rufipogon	80506	0.2
O_rufipogon	80506	0.12
O_rufipogon	80506	0.13
O_rufipogon	80506	0.05
O_rufipogon	80506	0.12
O_rufipogon	80506	0.07
O_rufipogon	80506	0.18

## Sheet: PanicleAngle
Species	Accession	Angle			Panicle angle									Dunn (1964) Kruskal-Wallis multiple comparison p-values adjusted with the Holm method.
O_nivara	105771	5
O_nivara	105771	5			ANOVA (accession as factor)									Comparison	Z	P.unadj	P.adj
O_nivara	105771	3				Df	SumSq	MeanSq	F_value	Pr(>F)				104735N-105422R	-2.11765	0.0342	0.342
O_nivara	105771	3			Variety	5	16483	3297	86.4	3.93e-16	***			104735N-105771N	0.960773	0.337	1
O_nivara	105771	5			Residuals	28	1068	38						105422R-105771N	3.3498	0.000809	0.0105
O_nivara	105771	4												104735N-80569R	-0.84024	0.401	0.802
O_nivara	105771	5			ANOVA (species as factor)									105422R-80569R	1.12032	0.263	1
O_nivara	104735	15				Df	SumSq	MeanSq	F_value	Pr(>F)				105771N-80569R	-1.80264	0.0714	0.572
O_nivara	104735	7			Species	1	11902	11902	67.41	2.23e-09	***			104735N-IRGC_80470	2.1062	0.0352	0.317
O_nivara	104735	10			Residuals	32	5650	177						105422R-IRGC_80470	4.55145	5.33e-06	7.99e-05
O_nivara	104735	7												105771N-IRGC_80470	1.32854	0.184	1
O_nivara	80470	0			Levene's Test for Homogeneity of Variance (center = median)									80569R-IRGC_80470	2.85305	0.00433	0.052
O_nivara	80470	0			F value: 3.6694 Pr(>F): 0.01116									104735N-IRGC_80506	-1.26372	0.206	1
O_nivara	80470	0			No Similar variances (non pooled test)									105422R-IRGC_80506	1.18153	0.237	1
O_nivara	80470	0												105771N-IRGC_80506	-2.65881	0.00784	0.0863
O_nivara	80470	1			Shapiro-Wilk normality test									80569R-IRGC_80506	-0.19516	0.845	0.845
O_nivara	80470	1			W = 0.91648, p-value = 0.01287									IRGC_80470-IRGC_80506	-4.12729	3.67e-05	0.000514
O_nivara	80470	2			No normal data
O_nivara	80470	4
O_rufipogon	105422	75			Accession
O_rufipogon	105422	65			Kruskal-Wallis rank sum test
O_rufipogon	105422	70			Kruskal-Wallis chi-squared = 30.837, df = 5, p-value = 1.009e-05
O_rufipogon	105422	70
O_rufipogon	80569	35			Species
O_rufipogon	80569	23			Kruskal-Wallis rank sum test
O_rufipogon	80569	30			Kruskal-Wallis chi-squared = 24.377, df = 1, p-value = 7.922e-07
O_rufipogon	80506	20
O_rufipogon	80506	23
O_rufipogon	80506	15
O_rufipogon	80506	45
O_rufipogon	80506	40
O_rufipogon	80506	40
O_rufipogon	80506	35
O_rufipogon	80506	40

## Sheet: PanicleExsertion
Species	Accession	Distance			Panicle exsertion (mm)									Tukey HSD multiple comparisons of means
O_nivara	105771	-34
O_nivara	105771	-40			ANOVA (accession as factor)									Comparison	diff	lwr	upr	p_adj
O_nivara	105771	-38				Df	SumSq	MeanSq	Fvalue	Pr(>F)				105422R-104735N	118	86.9	149.583	0
O_nivara	105771	-45			Variety	5	201214	40243	177.6	<2e-16	***			105771N-104735N	-56.3	-87.6	-24.9167	0.00015
O_nivara	104735	15			Residuals	23	5212	227						80569R-104735N	256	217	295.079	0
O_nivara	104735	13												IRGC_80470-104735N	-12	-38.6	14.6282	0.727568
O_nivara	104735	7			ANOVA (species as factor)									IRGC_80506-104735N	93	64.7	121.284	0
O_nivara	104735	36				Df	SumSq	MeanSq	Fvalue	Pr(>F)				105771N-105422R	-175	-208	-141.472	0
O_nivara	104735	14			Species	1	152973	152973	77.27	2.09e-09	***			80569R-105422R	137.75	97.3	178	0
O_nivara	80470	0			Residuals	27	53453	1980						IRGC_80470-105422R	-130.25	-159	-102	0
O_nivara	80470	0												IRGC_80506-105422R	-25.25	-55.4	4.9	0.137822
O_nivara	80470	10			Levene's Test for Homogeneity of Variance (center = median)									80569R-105771N	312.25	272	353	0
O_nivara	80470	20			F value: 2.8795 Pr(>F): 0.03672									IRGC_80470-105771N	44.25	15.6	72.9	0.000961
O_nivara	80470	0			No similar variances (be careful, no pooled t test)									IRGC_80506-105771N	149.25	119	179	0
O_nivara	80470	0												IRGC_80470-80569R	-268	-305	-231	0
O_nivara	80470	0			Shapiro-Wilk normality test									IRGC_80506-80569R	-163	-201	-125	0
O_nivara	80470	10			W = 0.96409, p-value = 0.4402									IRGC_80506-IRGC_80470	105	79.8	130	0
O_rufipogon	105422	111			Normal data
O_rufipogon	105422	140
O_rufipogon	105422	135
O_rufipogon	105422	155
O_rufipogon	80569	296
O_rufipogon	80569	250
O_rufipogon	80569	273
O_rufipogon	80506	80
O_rufipogon	80506	140
O_rufipogon	80506	100
O_rufipogon	80506	120
O_rufipogon	80506	120
O_rufipogon	80506	100

## Sheet: PapillaeDensity
Species	Accession	Stigmadensity			Stigma density (#filaments/mm)									Tukey HSD multiple comparisons of means
O_nivara	105771	26.1333
O_nivara	105771	27.2			ANOVA (accession as factor)									Comparison	diff	lwr	upr	p_adj
O_nivara	105771	34.6269				Df	SumSq	MeanSq	F_value	Pr(>F)				105422R-104735N	5.63158	-5.51926	16.7824	0.652999
O_nivara	105771	41.0526			Variety	5	769.3	153.86	5.992	0.000419	***			105771N-104735N	2.02143	-8.15784	12.2007	0.990467
O_nivara	105771	33.9726			Residuals	35	898.7	25.68						80569R-104735N	12.6881	1.8913	23.4848	0.013488
O_nivara	105771	40												IRGC_80470-104735N	-1.10477	-12.2556	10.0461	0.999652
O_nivara	105771	26.6667			ANOVA (species as factor)									IRGC_80506-104735N	7.36907	-2.41086	17.149	0.23314
O_nivara	105771	35.7895				Df	SumSq	MeanSq	F_value	Pr(>F)				105771N-105422R	-3.61015	-12.1267	4.90645	0.795069
O_nivara	105771	30.7143			Species	1	573.5	573.5	20.44	5.61e-05	***			80569R-105422R	7.05647	-2.18932	16.3023	0.221295
O_nivara	104735	25			Residuals	39	1094.5	28.1						IRGC_80470-105422R	-6.73635	-16.3933	2.92055	0.30972
O_nivara	104735	29.1358												IRGC_80506-105422R	1.7375	-6.29754	9.77253	0.985983
O_nivara	104735	38.5185			Levene's Test for Homogeneity of Variance (center = median)									80569R-105771N	10.7	2.61919	18.714	0.003977
O_nivara	80470	31.8			F value: 1.1421 Pr(>F): 0.3568									IRGC_80470-105771N	-3.12621	-11.6	5.39038	0.875555
O_nivara	80470	27.4			Similar variances									IRGC_80506-105771N	5.34764	-1.2734	11.9687	0.17261
O_nivara	80470	25												IRGC_80470-80569R	-13.7928	-23	-4.54704	0.000959
O_nivara	80470	33.2			Shapiro-Wilk normality test									IRGC_80506-80569R	-5.32	-12.8549	2.22	0.298
O_nivara	80470	31.5			W = 0.97636, p-value = 0.5408									IRGC_80506-IRGC_80470	8.47385	0.438814	16.5089	0.033759
O_rufipogon	105422	27.0588			Normal data
O_rufipogon	105422	44.8
O_rufipogon	105422	36.0784
O_rufipogon	105422	42.1739
O_rufipogon	105422	32.4706
O_rufipogon	80569	50
O_rufipogon	80569	48.9412
O_rufipogon	80569	40.9412
O_rufipogon	80569	43.5294
O_rufipogon	80569	33.5354
O_rufipogon	80569	44.4898
O_rufipogon	80506	39.5
O_rufipogon	80506	40
O_rufipogon	80506	41
O_rufipogon	80506	31.3
O_rufipogon	80506	35.6
O_rufipogon	80506	37.6
O_rufipogon	80506	34.6
O_rufipogon	80506	39
O_rufipogon	80506	40.1
O_rufipogon	80506	41.2
O_rufipogon	80506	42.3
O_rufipogon	80506	39.5
O_rufipogon	80506	35.6

## Sheet: EarlyDehiscense
Species	Accession	EarlyDeh			Levene test for variety (Homogeneity of Variance)								Species	count	mean	median	sd	Dunn
O_nivara	80470	4			F value = 6.0075, p value = 0.02536								O_nivara	9	2.33	4	2	A
O_nivara	80470	0			No similar variances (be careful, no pooled t test)								O_rufipogon	10	0.1	0	0.316	B
O_nivara	80470	1
O_nivara	80470	0			Shapiro-Wilk normality test for variety
O_nivara	80470	4			W = 0.84537, p-value = 0.005646
O_nivara	80470	0			No normal, it is better to select another test (no parametric, Kruskal Wallis)
O_nivara	80470	4
O_nivara	80470	4			Kruskal-Wallis rank sum test
O_nivara	80470	4			Kruskal-Wallis chi-squared = 7.1529, df = 1, p-value = 0.007484
O_rufipogon	80506	0
O_rufipogon	80506	0
O_rufipogon	80506	0
O_rufipogon	80506	0
O_rufipogon	80506	0
O_rufipogon	80506	0
O_rufipogon	80506	0
O_rufipogon	80506	0
O_rufipogon	80506	0
O_rufipogon	80506	1

## Sheet: PollenSize
Species	Accession	PollenSize_um			Pollen size (µm)								Dunn (1964) Kruskal-Wallis multiple comparison p-values adjusted with the Holm method.
O_nivara	105771	47.5
O_nivara	105771	47.5			ANOVA (accession as factor)								Comparison	Z	P.unadj	P.adj
O_nivara	105771	45				Df	SumSq	MeanSq	Fvalue	Pr(>F)			104735N-105422R	2.89608	0.00378	0.0264
O_nivara	105771	45			Variety	5	1764	352.8	34.47	<2e-16	***		104735N-105771N	0.616801	0.537	1
O_nivara	105771	45			Residuals	407	4166	10.2					105422R-105771N	-3.0359	0.0024	0.0192
O_nivara	105771	45											104735N-80569R	0.269867	0.787	1
O_nivara	105771	45			ANOVA (species as factor)								105422R-80569R	-2.25498	0.0241	0.121
O_nivara	105771	45				Df	SumSq	MeanSq	Fvalue	Pr(>F)			105771N-80569R	-0.20411	0.838	0.838
O_nivara	105771	45			Species	1	147	146.86	10.44	0.00133	**		104735N-IRGC_80470	4.70368	2.56e-06	2.81e-05
O_nivara	105771	45			Residuals	411	5783	14.07					105422R-IRGC_80470	2.13939	0.0324	0.13
O_nivara	105771	45											105771N-IRGC_80470	5.18762	2.13e-07	2.56e-06
O_nivara	105771	45			Levene's Test for Homogeneity of Variance (center = median)								80569R-IRGC_80470	3.91905	8.89e-05	0.0008
O_nivara	105771	45			F value: 10.792 Pr(>F): 9.261e-10								104735N-IRGC_80506	5.99403	2.05e-09	2.87e-08
O_nivara	105771	45			No similar variances (be careful, no pooled t test)								105422R-IRGC_80506	4.25636	2.08e-05	0.000208
O_nivara	105771	45											105771N-IRGC_80506	6.1775	6.51e-10	9.77e-09
O_nivara	105771	45			Shapiro-Wilk normality test								80569R-IRGC_80506	5.4556	4.88e-08	6.34e-07
O_nivara	105771	45			W = 0.92165, p-value = 7.505e-14								IRGC_80470-IRGC_80506	2.74082	0.00613	0.0368
O_nivara	105771	45			No normal, it is better to select another test (no parametric, Kruskal Wallis)
O_nivara	105771	45
O_nivara	105771	45
O_nivara	105771	45
O_nivara	105771	45
O_nivara	105771	45
O_nivara	105771	45
O_nivara	105771	45
O_nivara	105771	45
O_nivara	105771	45
O_nivara	105771	45
O_nivara	105771	42.5
O_nivara	105771	42.5
O_nivara	105771	42.5
O_nivara	105771	42.5
O_nivara	105771	42.5
O_nivara	105771	42.5
O_nivara	105771	42.5
O_nivara	105771	42.5
O_nivara	105771	42.5
O_nivara	105771	42.5
O_nivara	105771	42.5
O_nivara	105771	42.5
O_nivara	105771	42.5
O_nivara	105771	42.5
O_nivara	105771	42.5
O_nivara	105771	42.5
O_nivara	105771	42.5
O_nivara	105771	42.5
O_nivara	105771	42.5
O_nivara	105771	42.5
O_nivara	105771	42.5
O_nivara	105771	42.5
O_nivara	105771	42.5
O_nivara	105771	42.5
O_nivara	105771	42.5
O_nivara	105771	42.5
O_nivara	105771	42.5
O_nivara	105771	42.5
O_nivara	105771	42.5
O_nivara	105771	42.5
O_nivara	105771	42.5
O_nivara	105771	42.5
O_nivara	105771	42.5
O_nivara	105771	42.5
O_nivara	105771	42.5
O_nivara	105771	42.5
O_nivara	105771	42.5
O_nivara	105771	42.5
O_nivara	105771	42.5
O_nivara	105771	42.5
O_nivara	105771	42.5
O_nivara	105771	42.5
O_nivara	105771	42.5
O_nivara	105771	42.5
O_nivara	105771	42.5
O_nivara	105771	42.5
O_nivara	105771	42.5
O_nivara	105771	42.5
O_nivara	105771	42.5
O_nivara	105771	42.5
O_nivara	105771	42.5
O_nivara	105771	42.5
O_nivara	105771	42.5
O_nivara	105771	42.5
O_nivara	105771	42.5
O_nivara	105771	42.5
O_nivara	105771	42.5
O_nivara	105771	42.5
O_nivara	105771	42.5
O_nivara	105771	42.5
O_nivara	105771	42.5
O_nivara	105771	42.5
O_nivara	105771	42.5
O_nivara	105771	42.5
O_nivara	105771	42.5
O_nivara	105771	42.5
O_nivara	105771	42.5
O_nivara	105771	42.5
O_nivara	105771	42.5
O_nivara	105771	40
O_nivara	105771	40
O_nivara	105771	40
O_nivara	105771	40
O_nivara	105771	40
O_nivara	105771	40
O_nivara	105771	40
O_nivara	105771	40
O_nivara	105771	40
O_nivara	105771	40
O_nivara	105771	40
O_nivara	105771	40
O_nivara	105771	40
O_nivara	105771	40
O_nivara	105771	40
O_nivara	105771	40
O_nivara	105771	40
O_nivara	105771	40
O_nivara	105771	40
O_nivara	105771	40
O_nivara	105771	40
O_nivara	105771	40
O_nivara	105771	40
O_nivara	105771	40
O_nivara	105771	40
O_nivara	105771	40
O_nivara	105771	40
O_nivara	105771	40
O_nivara	105771	40
O_nivara	105771	40
O_nivara	105771	40
O_nivara	105771	40
O_nivara	105771	40
O_nivara	105771	40
O_nivara	105771	40
O_nivara	105771	40
O_nivara	105771	40
O_nivara	105771	40
O_nivara	105771	40
O_nivara	105771	40
O_nivara	105771	40
O_nivara	105771	40
O_nivara	105771	40
O_nivara	105771	40
O_nivara	105771	40
O_nivara	105771	40
O_nivara	105771	40
O_nivara	105771	40
O_nivara	105771	40
O_nivara	105771	40
O_nivara	105771	40
O_nivara	105771	40
O_nivara	105771	40
O_nivara	105771	40
O_nivara	105771	40
O_nivara	105771	40
O_nivara	105771	40
O_nivara	105771	40
O_nivara	105771	40
O_nivara	105771	40
O_nivara	105771	40
O_nivara	105771	40
O_nivara	105771	40
O_nivara	105771	40
O_nivara	105771	40
O_nivara	105771	37.5
O_nivara	105771	37.5
O_nivara	105771	37.5
O_nivara	105771	37.5
O_nivara	105771	37.5
O_nivara	105771	37.5
O_nivara	105771	37.5
O_nivara	105771	37.5
O_nivara	105771	37.5
O_nivara	105771	37.5
O_nivara	105771	37.5
O_nivara	105771	37.5
O_nivara	105771	37.5
O_nivara	105771	37.5
O_nivara	105771	37.5
O_nivara	105771	30
O_nivara	104735	45
O_nivara	104735	45
O_nivara	104735	45
O_nivara	104735	45
O_nivara	104735	45
O_nivara	104735	45
O_nivara	104735	45
O_nivara	104735	45
O_nivara	104735	42.5
O_nivara	104735	42.5
O_nivara	104735	42.5
O_nivara	104735	42.5
O_nivara	104735	42.5
O_nivara	104735	42.5
O_nivara	104735	42.5
O_nivara	104735	42.5
O_nivara	104735	42.5
O_nivara	104735	42.5
O_nivara	104735	42.5
O_nivara	104735	42.5
O_nivara	104735	42.5
O_nivara	104735	42.5
O_nivara	104735	42.5
O_nivara	104735	42.5
O_nivara	104735	42.5
O_nivara	104735	42.5
O_nivara	104735	42.5
O_nivara	104735	42.5
O_nivara	104735	42.5
O_nivara	104735	42.5
O_nivara	104735	42.5
O_nivara	104735	42.5
O_nivara	104735	40
O_nivara	104735	40
O_nivara	104735	40
O_nivara	104735	40
O_nivara	104735	40
O_nivara	104735	40
O_nivara	104735	40
O_nivara	104735	40
O_nivara	104735	40
O_nivara	104735	40
O_nivara	104735	40
O_nivara	104735	40
O_nivara	104735	40
O_nivara	104735	40
O_nivara	104735	40
O_nivara	104735	40
O_nivara	104735	40
O_nivara	104735	40
O_nivara	104735	40
O_nivara	104735	40
O_nivara	104735	40
O_nivara	104735	40
O_nivara	104735	37.5
O_nivara	80470	40
O_nivara	80470	41
O_nivara	80470	40
O_nivara	80470	40
O_nivara	80470	37
O_nivara	80470	45
O_nivara	80470	40
O_nivara	80470	40
O_nivara	80470	33
O_nivara	80470	35
O_nivara	80470	35
O_nivara	80470	30
O_nivara	80470	40
O_nivara	80470	40
O_nivara	80470	43
O_nivara	80470	40
O_nivara	80470	31
O_nivara	80470	38
O_nivara	80470	35
O_nivara	80470	41
O_nivara	80470	40
O_nivara	80470	31
O_nivara	80470	42
O_nivara	80470	30
O_nivara	80470	41
O_nivara	80470	35
O_nivara	80470	48
O_nivara	80470	47
O_nivara	80470	40
O_nivara	80470	40
O_nivara	80470	35
O_nivara	80470	36
O_nivara	80470	38
O_nivara	80470	40
O_nivara	80470	39
O_nivara	80470	30
O_nivara	80470	40
O_nivara	80470	30
O_nivara	80470	28
O_nivara	80470	30
O_nivara	80470	40
O_nivara	80470	36
O_nivara	80470	40
O_nivara	80470	30
O_nivara	80470	40
O_nivara	80470	45
O_nivara	80470	40
O_nivara	80470	41
O_nivara	80470	25
O_nivara	80470	27
O_nivara	80470	50
O_nivara	80470	40
O_nivara	80470	50
O_nivara	80470	48
O_rufipogon	105422	47.5
O_rufipogon	105422	45
O_rufipogon	105422	45
O_rufipogon	105422	42.5
O_rufipogon	105422	42.5
O_rufipogon	105422	42.5
O_rufipogon	105422	42.5
O_rufipogon	105422	42.5
O_rufipogon	105422	42.5
O_rufipogon	105422	42.5
O_rufipogon	105422	42.5
O_rufipogon	105422	42.5
O_rufipogon	105422	42.5
O_rufipogon	105422	42.5
O_rufipogon	105422	42.5
O_rufipogon	105422	42.5
O_rufipogon	105422	42.5
O_rufipogon	105422	42.5
O_rufipogon	105422	42.5
O_rufipogon	105422	42.5
O_rufipogon	105422	42.5
O_rufipogon	105422	42.5
O_rufipogon	105422	42.5
O_rufipogon	105422	42.5
O_rufipogon	105422	42.5
O_rufipogon	105422	42.5
O_rufipogon	105422	42.5
O_rufipogon	105422	40
O_rufipogon	105422	40
O_rufipogon	105422	40
O_rufipogon	105422	40
O_rufipogon	105422	40
O_rufipogon	105422	40
O_rufipogon	105422	40
O_rufipogon	105422	40
O_rufipogon	105422	40
O_rufipogon	105422	40
O_rufipogon	105422	40
O_rufipogon	105422	40
O_rufipogon	105422	40
O_rufipogon	105422	40
O_rufipogon	105422	40
O_rufipogon	105422	40
O_rufipogon	105422	40
O_rufipogon	105422	40
O_rufipogon	105422	40
O_rufipogon	105422	40
O_rufipogon	105422	40
O_rufipogon	105422	40
O_rufipogon	105422	40
O_rufipogon	105422	40
O_rufipogon	105422	40
O_rufipogon	105422	40
O_rufipogon	105422	40
O_rufipogon	105422	40
O_rufipogon	105422	40
O_rufipogon	105422	40
O_rufipogon	105422	40
O_rufipogon	105422	37.5
O_rufipogon	105422	37.5
O_rufipogon	105422	37.5
O_rufipogon	105422	37.5
O_rufipogon	105422	37.5
O_rufipogon	105422	37.5
O_rufipogon	105422	37.5
O_rufipogon	105422	37.5
O_rufipogon	105422	37.5
O_rufipogon	105422	35
O_rufipogon	105422	35
O_rufipogon	105422	35
O_rufipogon	105422	35
O_rufipogon	105422	35
O_rufipogon	105422	35
O_rufipogon	80569	47.5
O_rufipogon	80569	45
O_rufipogon	80569	45
O_rufipogon	80569	45
O_rufipogon	80569	42.5
O_rufipogon	80569	42.5
O_rufipogon	80569	42.5
O_rufipogon	80569	42.5
O_rufipogon	80569	42.5
O_rufipogon	80569	42.5
O_rufipogon	80569	42.5
O_rufipogon	80569	42.5
O_rufipogon	80569	42.5
O_rufipogon	80569	42.5
O_rufipogon	80569	42.5
O_rufipogon	80569	42.5
O_rufipogon	80569	42.5
O_rufipogon	80569	42.5
O_rufipogon	80569	42.5
O_rufipogon	80569	42.5
O_rufipogon	80569	42.5
O_rufipogon	80569	42.5
O_rufipogon	80569	40
O_rufipogon	80569	40
O_rufipogon	80569	40
O_rufipogon	80569	40
O_rufipogon	80569	40
O_rufipogon	80569	40
O_rufipogon	80569	40
O_rufipogon	80569	40
O_rufipogon	80569	40
O_rufipogon	80569	40
O_rufipogon	80569	37.5
O_rufipogon	80569	37.5
O_rufipogon	80569	37.5
O_rufipogon	80569	37.5
O_rufipogon	80506	30
O_rufipogon	80506	25
O_rufipogon	80506	30
O_rufipogon	80506	30
O_rufipogon	80506	40
O_rufipogon	80506	30
O_rufipogon	80506	35
O_rufipogon	80506	30
O_rufipogon	80506	30
O_rufipogon	80506	25
O_rufipogon	80506	30
O_rufipogon	80506	40
O_rufipogon	80506	30
O_rufipogon	80506	30
O_rufipogon	80506	30
O_rufipogon	80506	35
O_rufipogon	80506	50

## Sheet: SeedSetData
Species	Accession	Treatment	Seedpre			ANOVA									Tukey HSD multiple comparisons of means
O_nivara	80470	Singleseed	0				Df	SumSq	MeanSq	Fvalue	Pr(>F)
O_nivara	80470	Singleseed	1			Treatment	2	1.0433	0.5216	5.727	0.00718	**			Species	diff	lwr	upr	p_adj
O_nivara	80470	Singleseed	1			Species	1	2.0702	2.0702	22.73	3.43e-05	***			O_rufipogon-O_nivara	-0.455	-0.648949	-0.26105	3.43e-05
O_nivara	80470	Singleseed	0			Treatment:Species	2	0.4611	0.231	2.531	0.09444	.
O_nivara	80470	Singleseed	1			Residuals	34	3.0967	0.0911
O_nivara	80470	Singleseed	1												Treatment	diff	lwr	upr	p_adj
O_nivara	80470	Singleseed	1												Singleseed-SinglePanicle	-0.187	-0.473418	0.099418	0.2595
O_nivara	80470	Singleseed	1												WholePlant-SinglePanicle	0.204	-0.126727	0.534727	0.2983
O_nivara	80470	Singleseed	0												WholePlant-Singleseed	0.391	0.104582	0.677418	0.00557
O_nivara	80470	Singleseed	1
O_rufipogon	80506	Singleseed	0
O_rufipogon	80506	Singleseed	0												Treatment-Species	diff	lwr	upr	p_adj
O_rufipogon	80506	Singleseed	0												Singleseed:O_nivara-SinglePanicle:O_nivara	-0.154	-0.652915	0.344915	0.93544
O_rufipogon	80506	Singleseed	0												WholePlant:O_nivara-SinglePanicle:O_nivara	-0.02	-0.596097	0.556097	1
O_rufipogon	80506	Singleseed	0												SinglePanicle:O_rufipogon-SinglePanicle:O_nivara	-0.534	-1.1101	0.042097	0.08225
O_rufipogon	80506	Singleseed	0												Singleseed:O_rufipogon-SinglePanicle:O_nivara	-0.754	-1.25292	-0.255085	0.00083
O_rufipogon	80506	Singleseed	0												WholePlant:O_rufipogon-SinglePanicle:O_nivara	-0.106	-0.682	0.470097	0.99322
O_rufipogon	80506	Singleseed	0												WholePlant:O_nivara-Singleseed:O_nivara	0.134	-0.365	0.632915	0.96358
O_rufipogon	80506	Singleseed	1												SinglePanicle:O_rufipogon-Singleseed:O_nivara	-0.38	-0.879	0.118915	0.2224
O_rufipogon	80506	Singleseed	0												Singleseed:O_rufipogon-Singleseed:O_nivara	-0.6	-1.01	-0.192638	0.00116
O_nivara	80470	SinglePanicle	0.91												WholePlant:O_rufipogon-Singleseed:O_nivara	0.048	-0.451	0.546915	0.9997
O_nivara	80470	SinglePanicle	0.78												SinglePanicle:O_rufipogon-WholePlant:O_nivara	-0.514	-1.09	0.062097	0.103
O_nivara	80470	SinglePanicle	0.85												Singleseed:O_rufipogon-WholePlant:O_nivara	-0.734	-1.23	-0.235085	0.00118
O_nivara	80470	SinglePanicle	0.92												WholePlant:O_rufipogon-WholePlant:O_nivara	-0.086	-0.662	0.49	0.99746
O_nivara	80470	SinglePanicle	0.81												Singleseed:O_rufipogon-SinglePanicle:O_rufipogon	-0.22	-0.719	0.279	0.76608
O_rufipogon	80506	SinglePanicle	0.35												WholePlant:O_rufipogon-SinglePanicle:O_rufipogon	0.428	-0.148	1.0041	0.24565
O_rufipogon	80506	SinglePanicle	0.2												WholePlant:O_rufipogon-Singleseed:O_rufipogon	0.648	0.149	1.14691	0.00503
O_rufipogon	80506	SinglePanicle	0.28
O_rufipogon	80506	SinglePanicle	0.41
O_rufipogon	80506	SinglePanicle	0.36
O_nivara	80470	WholePlant	0.72
O_nivara	80470	WholePlant	0.8
O_nivara	80470	WholePlant	0.84
O_nivara	80470	WholePlant	0.89
O_nivara	80470	WholePlant	0.92
O_rufipogon	80506	WholePlant	0.79
O_rufipogon	80506	WholePlant	0.85
O_rufipogon	80506	WholePlant	0.63
O_rufipogon	80506	WholePlant	0.78
O_rufipogon	80506	WholePlant	0.69

## Sheet: PollenViability
Species	Accession	Time	PollenVia			Time 0
O_nivara	105771N	0	0.95098			Variety	count	mean	median	sd	Tukey
O_nivara	105771N	0	0.942308			104735N	3	0.856	0.877	0.106	A
O_nivara	105771N	0	0.973913			105771N	5	0.954	0.951	0.0175	A
O_nivara	105771N	0	0.933333			105422R	3	0.647	0.647	0.0281	B
O_nivara	105771N	0	0.97			80569R	3	0.644	0.644	0.0777	B
O_nivara	104735N	0	0.877193
O_nivara	104735N	0	0.741379			Time 15
O_nivara	104735N	0	0.949686			Variety	count	mean	median	sd	Tukey
O_rufipogon	105422R	0	0.626984			105771N	5	0.876	0.922	0.13	A
O_rufipogon	105422R	0	0.6468			104735N	3	0.633	0.633	0.072	AB
O_rufipogon	105422R	0	0.666667			105422R	3	0.507	0.507	0.0447	B
O_rufipogon	80569R	0	0.588608			80569R	3	0.519	0.519	0.111	B
O_rufipogon	80569R	0	0.644
O_rufipogon	80569R	0	0.698492			Time 30
O_nivara	105771N	15	0.92233			Variety	count	mean	median	sd	Tukey
O_nivara	105771N	15	0.669492			105771N	5	0.794	0.798	0.0846	A
O_nivara	105771N	15	0.836538			104735N	3	0.614	0.625	0.0359	B
O_nivara	105771N	15	0.952381			105422R	3	0.52	0.52	0.063	B
O_nivara	105771N	15	1			80569R	3	0.518	0.518	0.0257	B
O_nivara	104735N	15	0.684211
O_nivara	104735N	15	0.6305			Time 45
O_nivara	104735N	15	0.582418			Variety	count	mean	median	sd	Tukey
O_rufipogon	105422R	15	0.475806			105771N	2	0.52	0.52	0.0897	A
O_rufipogon	105422R	15	0.5103			104735N	3	0.484	0.484	0.1	A
O_rufipogon	105422R	15	0.539062			105422R	3	0.535	0.478	0.126	A
O_rufipogon	80569R	15	0.597015			80569R	2	0.481	0.481	0.0198	A
O_rufipogon	80569R	15	0.519
O_rufipogon	80569R	15	0.44			Time 60
O_nivara	105771N	30	0.798077			Variety	count	mean	median	sd	Tukey
O_nivara	105771N	30	0.733333			105771N	2	0.367	0.367	0.236	A
O_nivara	105771N	30	0.843373			104735N	3	0.418	0.425	0.0139	A
O_nivara	105771N	30	0.692308			105422R	2	0.601	0.601	0.169	A
O_nivara	105771N	30	0.904348			80569R	3	0.406	0.406	0.175	A
O_nivara	104735N	30	0.642857
O_nivara	104735N	30	0.57377
O_nivara	104735N	30	0.625
O_rufipogon	105422R	30	0.564103
O_rufipogon	105422R	30	0.475
O_rufipogon	105422R	30	0.5205
O_rufipogon	80569R	30	0.5191
O_rufipogon	80569R	30	0.536364
O_rufipogon	80569R	30	0.5
O_nivara	105771N	45	0.583333
O_nivara	105771N	45	0.456522
O_nivara	104735N	45	0.483871
O_rufipogon	105422R	45	0.679245
O_rufipogon	105422R	45	0.477987
O_rufipogon	105422R	45	0.448276
O_rufipogon	80569R	45	0.4707
O_rufipogon	80569R	45	0.466667
O_rufipogon	80569R	45	0.494624
O_nivara	105771N	60	0.2
O_nivara	105771N	60	0.533333
O_nivara	104735N	60	0.426087
O_nivara	104735N	60	0.4015
O_nivara	104735N	60	0.425
O_rufipogon	105422R	60	0.601351
O_rufipogon	105422R	60	0.58165
O_rufipogon	80569R	60	0.40625
O_rufipogon	80569R	60	0.3925
